# Supplementary material for: Early hyperreactive malarial splenomegaly and risk factors for evolution into the full-blown syndrome: a single-centre, retrospective, longitudinal study
Source: Malar J. 2015 Dec 2;14:487. doi: 10.1186/s12936-015-1015-6 (PMC4667456; doi:10.1186/s12936-015-1015-6)
Supplement: Supplementary file 1 — 10.1186/s12936-015-1015-6 Study database. [file 12936_2015_1015_MOESM1_ESM.xls]

## Sheet: TSSNC
id	birth_d	sex	nation	lenght	date_arr	age_arr	symptom	fever	asthenia	luq_pain	ge_symp	weight_l	murmur	hep_meg	esr	wbc	rbc	hb	plt	bil	ldh	ab_mal	micr_mal	mal_count	parasit	diagnos	ig1_date	time_dia	igm1	sp1_date	spl1	sp1_clas	treat	re_exp	time_t2	ig2_date	igm2	sp2_date	spl2	spl2clas	outcome1	re_exp2	prophyl2	time_t3	tot_days	ig3_date	igm3	sp3_date	spl3
1	22/04/1978	1	1	21	1999-10-01	21.4575	1	0	0	1	0	0	0	0	29	2.83	3.35	9.1	123	30	856	5120			0	1	10/08/2000	314	1.15	11/08/2000	18	3	1	2		2000-09-19	1,28					2		0.969863	354	30/07/2001	1.33	30/07/2001
2	12/08/1962	2	1	27	1989-09-15	27.1123	1	0	1	0	0	0	0	0	18	4.13	2.45	7.5	117	51	831	1280	0		0	1	26/10/1999	3693	9.48	27/10/1999	15	2	1	2	69	2000-01-03	5.1	2000-01-27	13	1	1	2			69
3	05/02/1970	2	1	32	2002-12-13	32.874	1	0	0	0	0	0	0	0	9	6.9	5.5	15.6	280		296	5120				1	07/05/2003	145	3.04	09/05/2003		0	2
4	14/03/1943	1	0	18	1995-05-28	52.2411	1	1	0	0	0	0	0	1	82	4.27	3.66	11.1	158	20	848	2560	2	73	2	1	05/08/1995	69	4.74	1995-08-08		1	1	1								1	2	6.23836	2277	29/10/2001	1.7	31/10/2001
5	1945-03-15	2	0	17	2001-03-06	56.0137	1	1	1	0	0	0	0	1	12	7.65	3.9	12.3	148	17.8	378	2560	1	309	2	1	2001-03-27	21	2.2	2001-03-29	15	2	1	2		2001-04-24						1	2	6.67945	2438	2007-11-29	6.64	2007-11-20	18
6	19/03/1944	1	0	25	1999-10-18	55.6192	1	1	0	1	0	0	0	1	45	2.77	2.38	7.5	164	15	600	1280	0		1	1	02/11/1999	15	1.84	03/11/1999	13.5	1	1
7	1987-07-04	2	1	13	2000-02-08	12.6082	1	0	0	0	0	0	0	1	62	9.8	4.9	10.8	342	1.7						1	2002-03-30	781	3.07	2002-02-20	13	1	2	2	12	2002-04-11	2.82					2			12
8	24/01/1946	2	0	12	1990-05-05	44.3068	0	0	0	0	0	0	0	1	18	7	4.47	15.4	177	32	312	10240				1	11/06/1996	2229	0.93	13/06/1996		1	2	1								1	1	7.0274	2565	20/06/2003	5.23	24/06/2003	21
9	1966-05-06	1	1	27	1993-01-15	26.7151	1	0	0	1	1	0	0	0		5.43	4.68	13.1	109		347	1280				1	1993-05-18	123	4.97	1993-05-19		1	2	2		1994-01-04	2.66	1994-01-04		1		2						1995-04-11
10	1938-06-29	2	0	39	1989-12-15	51.4986	1	0	0	0	0	1	0	1	114	5.9	2.86	10	214	12	348	10240	0		0	1	1990-02-15	62	9	1990-02-15		0	1	1								1	2	14.6466	5346	2004-10-05	4.9	2004-10-08
11	30/06/1962	1	0	3	1996-06-05	33.9562	1	1	0	0	1	0	1	0	55	3.8	3.41	9.6	158	11.2	607	640	1	273	2	1	19/06/1996	14	3.12	21/06/1996	12	1	1	1								1	1	2.09315	764	23/07/1998	2.42	28/07/1998
12	14/11/1944	1	0	14	2001-08-01	56.7507	1	0	1	0	0	0	0	0	27	2.9	4.3	12.9	137	16.7	406	5120	1	422	2	1	06/08/2001	5	1.16	2001-08-08	14	2	1	2				2001-11-19	14	2		1	1					30/04/2003	12
13	19/09/1950	2	0	7	1997-06-08	46.7507	0	0	0	0	0	0	0	1	15	6.32	5.28	15	252	7.6	434	5120				1	23/07/1997	45	8.1	18/07/1997		0	2	1								1	2	1.13151	413	09/09/1998	7.56	12/09/1998	17
14	27/02/1957	1	0	30	2002-07-01	45.3699	1	0	1	0	0	0	0	0	3	7.39	4.9	14.7	353	13.7	290	2560	0		0	1	29/07/2002	28	1.04	2002-07-31	14	2	1	1								1	2	1.00822	368	01/08/2003	1.08	01/08/2003	16.5
15	1950-04-08	2	0	27	1994-10-01	44.5123	1	0	0	1	0	0	0	0	6	6.19	5.57	15.5	164		283					1	1996-04-17	564	3.31	1996-04-17	14	2	2
16	09/01/1925	1	0	49	2003-10-14	78.8137	1	1	0	0	1	0	0	1	52	5.31	3.69	10.9	148		302		0		0	1	18/10/2003	4	1.39	18/10/2003	14	2	1	1								1	2	3.34247	1220	2007-02-19	1.82	2007-02-19	13
17	26/10/1940	2	0	34	1994-04-23	53.526	0	0	0	0	0	0	0	0	25	7.21	4.07	11.6	248	10.9	406	5120				1	06/05/1994	13	2.53	09/05/1994		1	2	1								1	2	9.14247	3337	25/06/2003	8.6	27/06/2003	16.5
18	30/06/1961	1	0	1	1998-08-09	37.1342	1	0	1	0	1	0	0	1	93	9.62	3.77	11.1	293	70	352	5120				1	09/09/1998	31	3.81	11/09/1998		0	1
19	1919-04-12	2	0	8	1991-06-03	72.1918																				1	1991-06-05	2	1.26	1991-06-05	14	2		1								1	1	7.47945	2730	1998-11-25	1.26	1998-11-30
20	01/08/1945	1	0	13	2001-05-07	55.8027	1	0	1	0	0	0	0	0	98	3.74	3.62	10.9	150	5.3	449	10240	0		0	1	25/06/2001	49	3.07	26/06/2001	14.5	2	1	2		02/11/2001	1.36	02/11/2001		0		2		1.83562	670	2003-04-26	1.43	30/01/2003
21	25/11/1973	1	1	10	1993-11-01	19.9479	1	1	0	0	0	0	1	0	21	8.75	4.73	12.1	201		304	160				1	22/08/1994	294	3.7	24/08/1994		0	2	2		23/02/1995	2.49	24/02/1995		0		2		0.734247	268	17/05/1995	2.28	19/05/1995
22	20/05/1927	1	0	22	1993-08-01	66.2466	1	0	1	0	0	0	1	1	47	4.66	4.09	12.6	199	32	564	5120				1	06/09/1993	36	7.81	08/09/1993		1	1	1								1	1	4.9726	1815	1998-08-26	4.43	1998-08-27
23	1936-04-27	1	0	26	2010-06-09	74.1671	1	1	1	1	1	0	0	1	40	3.65	4.04	11.6	80	26	372	10240	1	2573	3	1	2010-06-18	9	6.27	2010-06-23	15.5	2	1	2	32	2010-07-20	4.7				1	2			32
24	1941-02-25	2	0	3	2007-05-15	66.2603	1	0	1	0	1	0	0	1	10	6.9	4.8	14.3	208	8.4	388	1280	0		0	1	2007-05-21	6	0.55	2007-05-21	17	3	1	1								1	2	3.04932	1113	2010-06-07	1.61	2010-06-07	18
25	22/01/1942	1	0	10	1993-03-30	51.2192	0	0	0	0	0	0	0	0	63	5.68	3.87	11.4	151		482	20480	0		0	1	22/06/1993	84	13.33	24/06/1993	15	2	1	1								1	1	2.10685	769	1995-07-31	4.26	1995-08-01	15
26	1943-08-02	2	0	10	1994-05-18	50.8274	1	1	0	0	0	0	0	0	15	5.74	4.59	13.2	222	10.2	567	320	0		0	1	1994-05-19	1	2.58	1994-05-23	15	2	1	1								1	2	19.2164	7014			2013-08-01
27	03/01/1962	1	0	1	1998-04-08	36.2849	1	0	0	1	0	0	0	0	8	4.79	4.19	12.6	171	15.6	381	160				1	14/04/1998	6	1.57	17/04/1998	14	2	2
28	24/03/1942	2	0	26	1993-06-14	51.2603	1	0	0	0	0	0	0	1		5	4.22	14.4	228	11.5	283	1280				1	24/06/1993	10	5.44	26/06/1993		0	2	1								1	2	5.31233	1939	15/10/1998	3.23	15/10/1998
29	1939-11-23	1	0	34	1997-06-12	57.5918	1	1	0	0	0	0	0	0	60	2.34	3.11	9.4	99	14	577		1		1	1	1998-05-29	351	2.98	1998-05-29	13	1	1	1								1	2	15.3123	5589			2013-09-16
30	1941-10-25	2	0	35	2010-09-26	68.9671	0	0	0	0	0	0	0	0	23	3.61	4.87	14.6	158	15.3	180	2560	0		0	1	2011-02-07	134	1.89	2011-02-09	15	2	1
31	24/02/1940	2	0	18	1992-05-17	52.263	1	0	0	1	0	0	0	1								2560				1	1992-06-23	37	10.3	1992-06-23	15	2	2	1								1	1	1.42192	519	1993-11-24	7.8	1993-11-27	16
32	06/10/1956	2	0	12	2003-12-01	47.1836	0	0	0	0	0	0	0	0	2	9.56	5.25	16.3	171	13.4	4.23	5120	0		0	1	16/02/2004	77	2.88	18/02/2004	15	2	1
33	1933-02-20	2	0	40	2007-06-12	74.3562	1	0	1	0	1	0	0	0	29	3.67	4.1	13.2	153	20	565	20480	0		0	1	2007-06-28	16	5.3	2007-06-19	12.5	1	1											2.25753	824			2009-09-29
34	30/04/1990	2	1	11	2001-04-06	10.9425	1	0	0	1	0	0	0	0	13	3.4	4.9	10.5	208	4.3	456	1280	1	320	2	1	25/05/2001	49	0.7	28/05/2001	15	2	1	2		2001-07-02	0.73	2001-07-03		0		2		4.48767	1638	2005-11-18	0.83	2005-11-20	13.5
35	20/07/1931	1	0	41	2002-08-23	71.1425	1	0	1	0	1	1	1	0	53	1.7	2.15	8	67	14.9	1143	2560	0		0	1	24/08/2002	1	2.55	28/08/2002	13.5	1	1
36	07/11/1932	1	0	23	2002-04-15	69.4822	1	1	1	1	0	1	1	1	24	5.25	4.32	13.3	271	17	385	5120	0		0	1	22/04/2002	7	3.11	24/04/2002		0	1	2		2002-06-14						1	2	3.09315	1129	2005-05-25	2.32	2005-05-19	14
37	08/10/1939	2	0	12	1995-02-19	55.4055	1	0	0	0	0	0	1	0	9	7.13	4.54	14.2	191		278	10240				1	13/03/1995	22	2.72	15/03/1995		0	2	1								1	2	4.24384	1549	09/06/1999	8.16	10/06/1999	14.5
38	28/03/1954	2	0	1	2001-07-09	47.3151	1	1	1	0	0	0	0	0	13	4.6	4.7	13.9	215	39	410	2560	1	2520	3	1	23/07/2001	14	1.05	24/07/2001	14	2	1	1								2	2	12.8219	4680	2014-05-16		2014-05-16	10.5
39	20/12/1938	2	0	10	2000-06-04	61.4986	1	1	0	0	1	0	0	0	6	13.47	4.04	11.9	67	25	521	640	1	1200	3	1	16/06/2000	12	3.61	22/06/2000		0	1
40	04/09/1942	2	0	25	2003-07-13	60.8959	1	1	0	0	1	0	0	0	11	4.61	4.46	12.4	95		303	10240	1	7173	4	1	2003-07-24	11	2.01	22/07/2003	14.5	2	1	2	33	2003-08-26		2003-08-26		0	1	2			33
41	22/12/1939	1	0	20	1998-05-10	58.4219	1	0	0	0	0	1	0	1	115	3.18	2.92	8.7	193	30	854	20480	1	42	2	1	13/05/1998	3	4.99	18/05/1998	15	2	1	2	110	1998-07-09	3.89	1998-07-09	13	1		2			110	1998-08-31	3.29	1998-09-03
42	16/07/1930	1	0	15	1994-09-08	64.1918	1	1	1	0	0	1	0	0	76	3.85	2.8	8.9	88	6.9	564	1280	3			1	15/10/1994	37	6.16	18/10/1994		1	1	2	39	1994-11-23	5.44					2			39
43	08/12/1924	2	0	40	1994-11-21	70	1	1	0	0	0	0	1	0	50	9.96	4.64	13.8	202	7	658	160				1	22/11/1994	1	4.56	23/11/1994		0	2	1								1	2	2.43836	890	30/04/1997	1.27	02/02/1996
44	23/08/1932	2	0	35	1995-04-05	62.6575	1	1	0	0	1	0	0	0	23	12.5	6.02	11.7	145	20.83	334	640	0		0	1	07/04/1995	2	1.26	08/04/1995	14	2	2	1		07/08/1995	1.18	08/08/1995	14	2		1	2	6.56986	2398	30/10/2001	0.88	31/10/2001	16.5
45	28/10/1954	2	0	2	1999-06-07	44.6384	1	1	0	0	0	0	0	0	18	3.83	4	12.3	87	12.9	491	10240	0		0	1	09/06/1999	2	1.49	1999-06-10	12.5	1	1	1								1	2	3.12603	1141	24/07/2002	4.62	29/07/2002	15
46	18/03/1923	1	0	15	2003-06-14	80.2959	1	0	1	0	0	0	0	0	53	6.66	4.49	13.8	283	9.2	271	10240	0		0	1	04/08/2003	51	1.89	06/08/2003		0	1
47	1962-05-27	2	0	18	2010-10-10	48.4055	1	1	1	0	1	0	0	0	9	2.7	4	12.3	160	26	200		0		0	1	2010-10-18	8	2.2	2010-10-20	16	3	2	1								1	2	1.76712	645	2012-07-24	4.8	2012-07-26	17
48	21/04/1939	2	0	15	2001-03-29	61.9808	1	1	0	0	0	0	0	0	18	3.37	4.39	13.3	138	22.3	367	2560	1	344	2	1	15/05/2001	47	3.49	17/05/2001	13	1	1											11.8301	4318	2013-03-11		2013-03-14
49	1950-07-05	2	0	7	2006-11-23	56.4247	0	0	0	0	0	0	0	0	38	11	5	15.6	250	9.1	309	10240				1	2006-11-23	0	2.18	2006-11-23	14.5	2	1	2		2006-12-22		2006-12-22	14.5	2		2		4.59452	1677	2011-06-27	3.44	2011-06-29	14.5
50	1970-11-09	2	1		2006-09-22	35.8932	1	1	0	0	0	0	0	0	70	8.4	4.54	12.9	177	34	361	10240	1	6963	4	1	2006-09-22	0	3.5	2006-09-22	13.5	1	1	2	160	2006-10-25		2006-10-25		0		2			160	2007-03-01		2007-03-01
51	15/11/1954	2	0	13	1999-06-27	44.6438	1	0	0	1	0	0	0	0	23	3.16	4.26	13	91	13.9	513	1280	1	595	2	1	10/07/1999	13	2.34	14/07/1999	18	3	1	1								1	2	3.03836	1109	23/07/2002	4.7	26/07/2002	23
52	25/12/1945	2	0	9	2004-02-27	58.2137	1	1	1	0	0	0	0	0	9	4.19	4.1	12.2	161	5.9	296	10240	0		0	1	2004-03-02	4	1.56	2004-03-02	13	1	1	1		2004-06-08	2.3	2004-06-11	14	2		1	1	1.86027	679	2006-01-10	0.7	2006-01-10	12
53	27/02/1979	2	0	22	2001-08-13	22.474	1	0	0	1	0	0	0	0	2	7.27	5.58	16.9	256	12.2	317	>160	0		0	1	13/08/2001	0	1.03	14/08/2001	16	3	2
54	1976-12-03	2	1	35	2011-07-08	34.6164	0	0	0	0	0	0	0	0	22	5.4	5.6	14.7	229	13.7	170	5120	0		0	1	2011-10-05	89	1.5	2011-10-07	14	2	1	2	34			2011-11-08	14	2	2	2			34
55	1946-12-04	1	0	30	2003-12-20	57.0822	1	0	1	0	0	0	0	0	7	4.7	4.6	13.9	288	9.4	341	10240	0		0	1	2004-02-11	53	2.68	2004-02-11	12	1	2
56	04/04/1963	1	1	40	2002-02-15	38.8959	1	0	0	1	0	0	0	0	20	4.79	4.69	11.7	218	7.8	413	2560				1	27/06/2002	132	1.99	2002-06-28	14.8	2	2	2	55	2002-08-21		2002-08-21		0	1	2			55
57	08/12/1971	1	1	22	1993-05-03	21.4164	1	0	0	1	0	0	0	1	25	5.56	4.73	12.2	123	7.4	284	320	0		0	1	02/09/1994	487	3.07	05/09/1994		1	2	2		06/12/1994	3.56	1994-12-07		0		2		0.665753	243	03/05/1995	1.78	05/05/1995
58	1959-05-10	1	1	55	2014-01-14	54.7205	1	0	0	0	1	0	0	1		5.93	5.12	16.4	169	115	151	320				1	2014-01-22	8	0.82	2014-01-20	14.5	2	2
59	1984-09-09	2	1	24	2008-03-15	23.5288	1	0	0	0	0	0	0	0	43	5.45	4.75	15.5	116	25	209	>160	0		0	1	2008-05-29	75	2.08	2008-06-03	15	2	1	2	36	2008-07-04		2008-07-02	15	2	2	2			36
60	1942-08-05	2	0																			1280				1	1992-03-23		2.4	1992-06-14	13	1	1
61	1928-07-10	1	0	36	1990-05-10	61.874	1	1	0	0	1	0	0	1	42	5.24	3.12	9.3	389	56.4	400	2560				1	1990-07-10	61	2.95	1990-07-10	10	0	2	1								1	2	17.8	6497	2008-04-23	1.11	2008-04-23
62	1935-11-29	2	0	19	1997-10-11	61.9096	1	0	1	0	0	0	0	0	10	9.31	5.63	11.4	196	14	452	10240	0			1	1997-11-17	37	2.86	1997-11-21		2	2
63	08/07/1965	1	0	2	2002-06-09	36.9452	1	1	0	1	0	0	0	0	11	4.15	4.19	12.4	156	11.6	423	640	1	1370	3	1	14/06/2002	5	1.75	17/06/2002	12.5	1	1	1								1	2	5.65753	2065	2008-02-08	1.99	2008-02-07
64	15/04/1941	2	0	36	2002-04-21	61.0575	1	0	1	0	0	0	0	0	41	9.56	4.33	14	197	16.2	384	10240				1	27/06/2002	67	2.36	28/06/2002	13	1	1					2002-09-19	13.5	2
65	1952-11-19	1	0	6	2005-05-31	52.5644	1	1	1	0	1	0	0	1	27	7	4	12	152	19.6	476	2560	1	6646	4	1	2005-06-05	5	3.16	2005-06-06	12	1	1	2		2005-08-03	2.8	2005-09-03	8.4	0		1
66	02/11/1947	1	0	2	2001-06-30	53.6959	1	1	0	1	1	0	0	0	28	5.15	4.33	12.9	153	6.6	329	640	1	40	2	1	09/07/2001	9	2.75	10/07/2001		0	1
67	1945-01-01	1	1	63	2008-07-10	63.5644	1	0	1	1	0	0	1	1	90	3.44	3.21	9.5	108	17	244	160	1	688	2	1	2008-08-02	23	17.3	2008-08-11	12.9	1	1	2								2
68	05/09/1961	2	1	41	2002-05-02	40.6822	1	0	0	0	0	0	1	0	47	4.17	4.51	12.7	192	8.6	345	1280	0		0	1	19/06/2002	48	1.46	07/08/2002	15	2	2	2								2		0.753425	275	21/03/2003	1.24	20/03/2003
69	08/04/1941	1	0	10	1994-11-29	53.6795	1	0	1	0	0	0	0	0		3.19	3	9.2	111	12.5	378	2560	0		0	1		36		04/01/1995		2	1	1								1	2	1.96164	716	20/12/1996	4.9	23/12/1996
70	1931-06-20	2	0	41	2000-09-20	69.3014	1	0	1	0	0	0	0	0	28	8.69	4.71	13.8	279	12.2	324	2560	0		0	1	2001-02-28	161	8.4	2001-02-28	12	1	1
71	1938-10-06	2	0	37	2005-10-19	67.0822	1	1	0	0	0	0	0	1	42	7	4.5	13.3	51	6.5	538	640	0		0	1	2005-10-27	8	2.82	2005-10-28	11	0	1	1								1	1
72	22/03/1938	2	0	28	1996-05-02	58.1534	1	0	1	0	0	0	0	0	24	8.33	5.38	15.4	300		250	20				1	06/05/1996	4	4.18	09/05/1996		0	2
73	1977-04-21	2	1	20	2007-08-15	30.337	1	0	0	1	0	0	0	1	15	4.9	5.46	18.5	268	19	474	20480				1	2007-09-05	21	3.98	2007-09-06	12.5	1	1	2	58	2007-11-02	2.7				1	2			58
74	15/06/1964	1	1	26	2002-12-10	38.5123	1	1	0	0	1	0	0	0	103	11.21	3.44	10.1	92	10.6	998	5120	1	914	2	1	28/12/2002	18	3.39	27/12/2002		0	1
75	16/11/1937	2	0	30	2003-03-06	65.3452	1	0	0	0	0	1	0	1	24	7	3.9	11.5	167		423	5120	0		0	1	12/03/2003	6	2.94	14/03/2003	14	2	1	2	54	2003-05-05	1.32	2003-07-03		0	1	2			54
76	10/11/1940	2	0	26	1994-06-20	53.6438	1	0	0	0	1	0	0	0	20	8.9	3.8	13.3	163		400	5120				1	20/06/1994	0	2.92	22/06/1994		0	2	1								1	1	6.03014	2201	29/06/2000	2.94	30/06/2000	13
77	1937-12-27	1	0	14	1998-09-26	60.789	1	0	1	0	0	0	0	1	30	4.16	3.52	7.1	131	17.6	864	160	0		0	1	1998-11-10	45	2.8	1998-11-12	15	2	1
78	1969-10-23	1	1	20	1991-06-15	21.6575	1	0	1	0	1	0	0	1	6	6.17	5.03	15	243		306	640	0		0	1	1995-08-21	1528	4	1995-08-22	12	1	2	2								1	1	18.7288	6836	2014-05-09	0.18	2014-05-09	5
79	1983-02-09	1	1	17	2000-03-02	17.0712	1	1	0	0	0	0	0	0	74	4.45	3.63	10.5	179	11.6	729		1	40	2	1	2000-04-08	37	2.75	2000-04-11	12.3	1	1
80	1917-09-20	2	0	42	1993-07-20	75.8822	1	0	1	0	0	1	0	0	65	6.01	3.97	11.8	119	18	579					1	1993-11-12	115	6.8	1993-11-15		2	2
81	04/06/1940	2	0	6	2000-08-30	60.2795	1	1	0	0	1	0	0	0	21	4.89	4.14	12.8	86	29	948	5120	1	1601	3	1	18/10/2000	49	7.42	19/10/2000	15	2	1					08/01/2001	13	1		1		1.59452	582	23/05/2002	1.93	23/05/2002
82	1937-02-24	2	0	32	2003-06-28	66.3836	1	0	1	0	0	0	0	0	56	9.99	4.61	14.1	189	19.9	334	160	0		0	1	2004-05-31	338	1	2004-06-04	17.5	3	1
83	23/11/1958	1	1	30	1995-01-14	36.1671	1	1	0	0	0	0	0	0	66	3.61	3.94	10.7	84	13.5	653	1280	1	40	2	1	17/02/1995	34	3.06	1995-02-16		0	1	2								2		1.41096	515	16/07/1996	0.76	18/07/1996
84	06/05/1977	2	1	24	2001-01-15	23.7123	1	1	1	0	0	0	0	0	11	5.06	5.52	16.1	284	9.4	379		0		0	1	12/06/2001	148	3.86	14/06/2001	13	1	1
85	1993-03-03	2	1	16	2011-09-08	18.5288	1	0	1	1	0	0	0	1	11	6.37	4.84	14.3	218	16.2	267	10240	0		0	1	2011-09-21	13	2.18	2011-09-26	15.5	2	1	2	51	2011-11-11		2011-11-11	15.5	3	2	2			51
86	1972-04-10	2	1	25	1997-05-15	25.1123	1	1	1	0	0	0	1	1	8	11.5	5	13	234	31	1311		0		1	1	2004-06-06	2579	2.02	2004-06-07	14.8	2	1	2								2		5.15068	1880			2009-07-30	12.5
87	1983-01-01	2	1	15	2008-04-15	25.3041	1	0	0	1	0	0	0	0	26	4.03	4.71	13.4	189	42	231	>160				1	2009-03-02	321	1.08	2009-04-08	12.5	1	1	2		2010-01-27	1.04	2010-01-29	13	1		2	2	1.65205	603			2010-10-26	12
88	24/05/1950	1	2	8	1997-07-29	47.2137	1	0	1	0	1	0	0	0	39	6.4	4.33	12.4	266		377	5120	0			1	06/09/1997	39	3.02	09/09/1997	12	1	2
89	1966-07-20	2	1	29	1995-11-01	29.3041	1	1	0	0	0	0	0	0	25	4.18	4.28	11.6	27	22	586		1	21400	4	1	1999-10-14	1443	2.97	1999-10-14	14	2	1	1								1	1	1.45205	530	2001-03-27	2.74	2001-03-27	12
90	04/07/1944	1	0	30	1997-06-09	52.9671	1	0	0	1	0	0	0	0	12	4.14	3.8	11.5	112		358	5120	0		0	1	17/06/1997	8	4.23	18/06/1997	13	1	1
91	24/03/1935	2	0	28	2002-10-04	67.5781	1	1	0	0	0	0	0	1	29	4.08	3.66	10.7	173	9.5	405	5120	0		0	1	28/11/2002	55	3.13	29/11/2002	15.5	2	1	2	36	2003-01-03	2.12	2003-01-03	14	2	1	2			36
92	14/04/1937	1	0	34	1995-06-05	58.1808	1	0	1	0	0	0	0	0	60	5.48	3.14	10.2	195	18	723	10240				1	13/06/1995	8	3.91	16/05/1995		0	1	2	18	1995-07-01	3.27					2			18
93	04/07/1920	2	0	27	2001-10-23	81.3589	1	0	1	0	0	0	0	0	105	11.1	3.28	10.3	217	10	567	1280	0		0	1	27/10/2001	4	7.98	26/10/2001		0	1	2	45	2001-12-11	3.44				1	2			45
94	1959-05-07	1	0	15	2004-03-14	44.8849	1	0	1	0	0	0	0	0	8	4.4	3.86	13.3	280	6.4	259	1280	0		0	1	2004-03-18	4	2.05	2004-03-19	12	1	2	1								1	2	3.2137	1173	2007-06-04	2.25	2007-06-06	13.5
95	19/04/1946	1	0	21	2001-12-01	55.6575	1	0	0	0	0	0	0	1	17	3.82	4.57	13.5	214	9.3	353	5120	0		0	1	17/12/2001	16	2.27	19/12/2001	15	2	2
96	15/02/1934	2	0	29	1994-02-12	60.0329	1	1	0	0	0	0	0	1	63	4.12	4.36	12.2	98		252	2560	0			1	23/02/1994	11	1.58	25/02/1994	15	2	2	1								1	2	4.22192	1541	14/05/1998	10.5	15/05/1998	20
97	23/08/1950	1	0	15	1998-10-23	48.2	1	0	1	0	0	0	0	1	23	4.25	3.65	11.1	221	15.4	582	2560	0			1	26/10/1998	3	2.17	28/10/1998	13	1	2	2	53	1998-12-18	1.57	1998-12-18	13	1	2	2			53
98	1926-07-31	1	0	24	1994-08-07	68.0658	1	0	1	0	0	0	0	0	70	6.97	3.54	11	195	7.9	497	320	0		0	1	1994-11-24	109	7.1	1994-11-24	13.5	1	1	1								1	1	5.61644	2050	2000-07-05	1.47	2000-07-05
99	07/12/1942	2	0	17	2003-07-24	60.6685	1	1	0	0	0	0	0	0	33	3.26	3.69	11	142		599	10240	0		1	1	13/08/2003	20	2.01	2003-08-13	13.5	1	1		84			2003-11-05		0	1	2		2.83288	1034	2006-06-12	0.92	2006-06-12	10.5
101	1966-12-05	2	0	9	2000-02-20	33.2329	1	1	0	0	0	0	0	0	33	5.59	4.09	12.4	168	6.62	277	>160	0		0	1	2000-11-21	275	3.59	2000-11-21	13	1	2	1								1	2	1.26301	461	2002-02-25	4.14	2002-02-25
102	1948-03-21	2	0	6	2004-05-04	56.1589	1	0	0	1	0	0	0	1	2	4.78	5.05	16.1	119	8.9	305	1280	0		0	1	2004-05-04	0	0.89	2004-05-05	14	2	2	1								1	2	5.9863	2185	2010-04-28	0.98	2010-05-03	13.8
103	15/03/1985	2	0	4	2001-07-08	16.326	0	0	0	0	0	0	0	0	3	6.94	5.75	16.8	179	18.5	313	640	0		0	1	10/07/2001	2	1.06	12/07/2001	15	2	2
104	1951-07-29	2	0	18	2012-07-03	60.9726	1	1	0	0	0	0	0	0	14	7.14	4.78	14	127	18.7	1120	2560	0		0	1	2012-07-03	0	0.66	2012-07-04	19	3	1	2	146	2012-11-26	0.72	2012-11-26	13.5	2	1	2			146
105	04/10/1954	2	0	24	2002-09-16	47.9836	1	1	0	0	0	0	0	0	19	7.29	4.78	14.3	203	23.6	335	5120	1	7254	4	1	2002-09-20	4	2.23	23/09/2002	18	3	1		88	2002-12-17	1.52				1	2			88
106	1929-01-15	1	0	26	1998-05-13	69.3699	1	1	0	0	0	0	0	1	31	4.43	4.45	12.3	170	13.4	247		1	244	2	1	1998-05-28	15	3.45	1998-05-28	13	1	1	1								1		4.25205	1552	2002-08-27	1.78	2002-08-27
107	1936-11-15	2	0	24	2006-06-24	69.6521	1	0	1	0	0	0	0	0		5.47	3.34	11.3	123	30	616	10240	1	4485	4	1	2006-07-04	10	0.98	2006-07-05	15.5	2	1
108	13/10/1924	2	0	32	2000-03-05	75.4438	1	0	1	0	0	0	1	0	39	15.89	3.71	11.5	199	3.8	984	5120	1	715	2	1	21/03/2000	16	2.87	29/03/2000	12.8	1	1	1								1	1	2.72877	996	12/12/2002	0.81	11/12/2002
109	05/07/1974	2	0	3	2002-04-20	27.811	1	1	0	1	1	0	0	0	26	8.32	4.65	14.4	79	40	541		1	9871	4	1	10/05/2002	20	1.14	13/05/2002	16	3	1
110	23/06/1933	2	0	15	1994-05-27	60.9671	1	0	0	0	0	0	0	1	13	5.91	3.85	12.3	283		322	320				1	20/06/1994	24	3.31	1994-06-24		0	2	1								1	1	8.95068	3267	2003-05-31	1.23	2003-05-30
111	23/03/1940	1	0	20	1994-06-16	54.2685	1	0	1	0	0	0	1	0	27	2.93	3.48	10.3	167	6.6	486	20480	1	132	2	1	30/06/1994	14	2.18	02/07/1994	12.5	1	1	1								1	2	2.37534	867	13/11/1996	4.68	13/11/1996
112	06/06/1941	2	2	13	2002-10-14	61.3973	1	0	1	0	0	1	0	0	37	6.65	3.86	11.5	233	8.2	330	10240	0		0	1	15/10/2002	1	4.23	18/10/2002	13.5	1	1	2	120	12/02/2003	2.61	11/02/2003	16.5	3		2			120
113	20/01/1938	1	0	14	1994-06-13	56.4329	1	0	1	0	0	0	0	1	52	6.09	4.1	11.6	189	6.02	385	2560				1	21/06/1994	8	5.22	24/06/1994	13	1	2	1								1		1.0137	370	1995-06-26	2.98	1995-06-26	13
114	20/05/1956	2	0	10	2004-02-01	47.7342	1	0	0	0	0	0	0	1	1	5.33	5.07	15.7	232	19	304	640				1	10/03/2004	38	0.67	12/03/2004	13.5	1	2
115	24/04/1946	1	0	4	1994-07-13	48.2521	0	0	0	0	0	0	0	0	5	6.14	4.56	13.9	212	6	287	640				1	12/10/1994	91	2.66	15/10/1994		0	2	1								1	2	6.26849	2288	16/01/2001	1.45	17/01/2001	16
116	24/02/1942	1	0	5	1998-06-16	56.3452	1	1	0	0	0	0	0	1	103	4.79	3.36	9.5	245	15	771	5120	1	10538	4	1	26/06/1998	10	3.01	29/06/1998	12.5	1	1	1								1	2	5.13425	1874	13/08/2003	1.95	13/08/2003
117	27/10/1945	1	0	10	2003-03-03	57.3863	1	0	1	0	0	1	0	0	11	4.1	4.7	12.5	156	19	393	5120	0		0	1	05/03/2003	2	1.51	06/03/2003	13	1	1
118	1941-12-22	2	0	20	2013-01-06	71.0904	1	1	0	0	0	0	0	0	41	8	4	12.8	284	9	260	1280	0		0	1	2013-01-07	1	2.51	2013-01-07	15	2	2	2	37		MANCA, ha fatto prelievo PCR, emocromo	2013-02-13	12.5	1	1	2		0.517808	189	2013-07-15		2013-07-15	12
119	1932-02-02	2	0	1	1999-01-10	66.9836	1	1	1	0	0	1	0	0	90	4.3	2.82	9.8	263	22.9	523	>160	1	3073	3	1	1999-04-17	97	3.3	1999-04-21	12.5	1	1											2.96712	1083	2002-04-04
120	18/10/1940	2	0	21	2000-05-15	59.6137	1	0	0	1	0	0	0	0	5	7.89	5.83	17	131	15	471	1280	0		0	1	13/09/2000	121	0.78	13/09/2000	15	2	1		54			2000-11-06	13.5	2	1	2			54
121	05/01/1971	1	1	30	2000-11-29	29.9205	1	0	1	1	0	0	0	1		1.38	4.05	10.1	100		309	320	0		0	1	30/11/2000	1	1.74	01/12/2000	20	3	1	2	89	27/02/2001	1.54	20/02/2001	16	3	1	2		0.512329	187			05/06/2001	16
122	23/05/1942	2	0	35	2002-05-26	60.0493	1	0	1	0	0	0	0	1	11	4.71	4.13	12.7	157	8	260	10240	0		0	1	04/06/2002	9	2.78	03/06/2002	13	1	1	1	36	10/07/2002	2	10/07/2002	13	1	2	1	2	2.12877	777	2004-07-20	1.3	22/07/2004
123	11/04/1944	2	0	6	1994-05-24	50.1507	1	0	0	0	0	0	0	1	40	6.24	3.67	12	270	15	521	5120				1	26/05/1994	2	3.58	28/05/1994		2	1	2	18	1994-06-13		1994-06-13				1	2	8.25753	3014	26/08/2002	4.52	30/08/2002	14.5
124	18/09/1949	1	0	15	1996-11-24	47.2164	1	0	1	1	1	0	0	1	149	7.52	1.9	6.5	300	37	1502	2560				1	26/11/1996	2	2.72	1996-11-27		0	1
125	15/09/1946	2	0	30	2000-01-18	53.3781	1	1	0	0	0	0	0	1	47	3.62	4.21	12.5	135	12	444	1280	1	40	2	1	01/02/2000	14	5.77	02/02/2000	15.5	2	1	2	158	08/07/2000	1.06				1	1	1	2.13425	779	21/03/2002	1.78	03/04/2002
126	02/07/1941	1	0	20	1996-03-10	54.726	1	0	1	0	0	0	0	0	72	4.85	3.5	10.1	143	25	950	5120	0	1	0	1	20/06/1996	102	3.37	22/06/1996		2	1											10.0685	3675	2006-07-13	0.94
127	08/06/1986	2	1	16	2002-07-04	16.0822	1	0	0	1	0	0	0	0	12	7.49	5.77	17.2	238	33	373	5120	0		1	1	12/08/2002	39	4.54	2002-08-01	14	2	1	2	47	2002-09-28	3.62	2002-10-17	14	2	1	2			47
[truncated: 3 more columns]

## Sheet: LEGEND
id	birth_d	sex	nation	lenght	date_arr	age_arr	symptom	fever	asthenia	luq_pain	ge_symp	weight_l	murmur	hep_meg	esr	wbc	rbc	hb	plt	bil	ldh	ab_mal	micr_mal	mal_count	parasit	diagnos	ig1_date	time_dia	igm1	sp1_date	spl1	sp1_clas	treat	re_exp	time_t2	ig2_date	igm2	sp2_date	spl2	spl2clas	outcome1	re_exp2	prophyl2	time_t3	tot_days	ig3_date	igm3	sp3_date	spl3
LABEL			Nationality	Years of exposure to malaria before presentation	Date of first arrival in Italy	Age at first arrival in Italy	Symptomatic at presentation			Left upper quadrant pain	Gastrointestinal symptoms	Weight loss		Hepatomegaly								Antimalarial antibody titre		N parasites/mcL	Parasite density			Elapsed time (days) between arrival and presentation	IgM value at T1		Spleen diameter at T1	Spleen size classification	Treated or not at T1	Re-exposure after T1	Time (days) from T1 to T2						Outcome at T2	Re-exposure before T3	Prophylaxis before T3	Time (years) from T1 to T3	Time (days) from T1 to the last available follow-up visit
TYPE	Date	Num	Num	Num	Date	Num	Num	Num	Num	Num	Num	Num	Num	Num	Num	Num	Num	Num	Num	Num	Num	Num	Gen	Num	Num	Gen	Date	Num	Num	Date	Num	Num	Gen	Gen	Num	Date	Num	Date	Num	Num	Gen	Gen	Gen	Num	Num	Date	Num	Date	Num
VALUE		1 = M	0 = EUR				0 = N	0 = N	0 = N	0 = N	0 = N	0 = N	0 = N	0 = N									0 = Neg		0 = Pos RDT or QBC oe PCR
		2 = F	1 = AFR				1 = Y	1 = Y	1 = Y	1 = Y	1 = Y	1 = Y	1 = Y	1 = Y									1 = P. falciparum		1 = <1000/mcL
																							2 = P. vivax		2 = >1000 <4000
																							3 = P. malariae		3 = >= 4000
[truncated: 3 more columns]
